# Supplementary material for: Identification of Inhibitors of Tubulin Polymerization Using a CRISPR-Edited Cell Line with Endogenous Fluorescent Tagging of β-Tubulin and Histone H1
Source: Biomolecules. 2023 Jan 29;13(2):249. doi: 10.3390/biom13020249 (PMC9953358; doi:10.3390/biom13020249)
Supplement: Supplementary file 1 [file biomolecules-13-00249-s001.zip]

Archive with 1 entries (1 files):
- biomolecules-2174342-supplementary.mp4
